# Supplementary material for: Rapid Design and Analysis of Microtube Pneumatic Actuators Using Line-Segment and Multi-Segment Euler–Bernoulli Beam Models
Source: Micromachines (Basel). 2019 Nov 14;10(11):780. doi: 10.3390/mi10110780 (PMC6915588; doi:10.3390/mi10110780)
Supplement: Supplementary file 1 [file micromachines-10-00780-s001.zip]

Archive with 1 entries (1 files):
- micromachines-615300-supplementary.wmv
